# Supplementary material for: Genetic Screening of a Hungarian Cohort with Focal Dystonia Identified Several Novel Putative Pathogenic Gene Variants
Source: Int J Mol Sci. 2023 Jun 28;24(13):10745. doi: 10.3390/ijms241310745 (PMC10341391; doi:10.3390/ijms241310745)
Supplement: Supplementary file 1 [file ijms-24-10745-s001.zip]

Archive with 1 entries (1 files):
- ijms-2457225-supplementary.pdf
